# Supplementary material for: Small Interfering RNAs Targeting VP4, VP3, 2B, or 3A Coding Regions of Enterovirus A71 Inhibit Viral Replication In Vitro
Source: Biomedicines. 2025 Jul 18;13(7):1760. doi: 10.3390/biomedicines13071760 (PMC12292190; doi:10.3390/biomedicines13071760)
Supplement: Supplementary file 1 [file biomedicines-13-01760-s001.zip]

Archive with 1 entries (1 files):
- biomedicines-3638969-supplementary.pdf
